# Supplementary material for: Biomimetics for Sustainable Developments—A Literature Overview of Trends
Source: Biomimetics (Basel). 2023 Jul 11;8(3):304. doi: 10.3390/biomimetics8030304 (PMC10807477; doi:10.3390/biomimetics8030304)
Supplement: Supplementary file 1 [file biomimetics-08-00304-s001.zip]

Archive with 1 entries (1 files):
- biomimetics-2429337-supplementary.pdf
